# Supplementary material for: Predicting the Pathway Involvement of All Pathway and Associated Compound Entries Defined in the Kyoto Encyclopedia of Genes and Genomes
Source: Metabolites. 2024 Oct 27;14(11):582. doi: 10.3390/metabo14110582 (PMC11596622; doi:10.3390/metabo14110582)
Supplement: Supplementary file 1 [file metabolites-14-00582-s001.zip]

Archive with 1 entries (1 files):
- metabolites-3272988-supplementary.pdf
